# Supplementary material for: The Role of Incentives in Deciding to Receive the Available COVID-19 Vaccine in Israel
Source: Vaccines (Basel). 2022 Jan 4;10(1):77. doi: 10.3390/vaccines10010077 (PMC8778303; doi:10.3390/vaccines10010077)
Supplement: Supplementary file 1 [file vaccines-10-00077-s001.zip]

Archive with 1 entries (1 files):
- vaccines-1517712-supplementary.pdf
